# Supplementary material for: Bringing the Nature Futures Framework to life: creating a set of illustrative narratives of nature futures
Source: Sustain Sci. 2023 May 4:1–20. Online ahead of print. doi: 10.1007/s11625-023-01316-1 (PMC10158677; doi:10.1007/s11625-023-01316-1)
Supplement: Supplementary file 1 — Supplementary file1 (XLSX 18 KB) [file 11625_2023_1316_MOESM1_ESM.xlsx]

## Sheet: Annex 1
	Arcology (1)	Sharing through sparing (7)	Optimising Nature (2)	Innovative commons (4)	Reciprocal stewardship (3)	Dynamic natures (6)	Past-present
	Nature for Nature	Nature for Nature/Nature for Society	Nature for Society	Nature for Society/Nature as Culture	Nature as Culture	Nature as Culture/Nature for Nature
Governance: jurisdiction, level, form, type	United City States, global,top-down, artificial inteligence	Urban core and rural periphery units, sub-regional decentralised, bottom-up, AI	Nation state, national, top-down, democratic	Urban and rural nodes, sub-regional, Polycentric, democractic	Self-determined jurisdictions, local, bottom-up, customary (diverse)	Social-ecological systems scale , (e.g. watershed), regional, polycentric, AI	World is organized in 195 Nation States, 193 of them part of the UN. Dominance of democratic liberal governments, with a recent increase on authoritarian governments. Due to globalization, nations have become weaker in the last 30 yrs, with a large influence of economic lobbies and transnational corporation interests. Weakening of welfare states in liberal economies. Engagement on global environm…
Communities	Locally connected in person, globally connected through tech	High tech and digitlized	High tech and digitalised relations	Social networks- tech and in person	Community cohesion, values sharing	Reciprocal and dynamic, tightly coupled to nature	Increasinly globalized world, with a loss of community sense in large cities and a recent nationalist backlash.
Urban-rural	100% in generic cities, highest tech	85% cities, in environmentally efficient locations, 15% peri-urban agri/aquaculture	70% generic cities, less high tech than 1, maximise green space for ES, 30% rural	50% diverse cities maximised for bio-cultural services, less high tech than 2,	25% Small diverse cities integrated with patchwork of adapted rural settlements (76%)	100% dynamic settlements, size adapted to landscape (city/town/village), flexible (some nomadic) to ecological shifts, medium tech	In average, urbanization rate is 55%. Percentage of urban population is higher in high income countries (~ 75%), but now is growing fastest in low-income and lower-middle income countries. Urban areas have more than doubled since 1992 (IPBES GA), with growth of both urban metropolises as well as small and medium cities.
Trade and Economy	Economic growth decoupled from natural resources; High-tech knowledge and digital economy; trade of goods possible with novel transport technolgies; GDP with environmental externalities internalised	Bio- and nano-based blue-green economy; Moderate international trade	Natural capital accounting; Blue growth with impacts minimied by tech; High globalization and free market; Gross ecosystem product,	Inclusive/collaborativel economy; social economy based on diversity of local organisations (e.g cooperatives, associations, social enterprises); moderate trade of goods through the commons and peer to peer network,	No net economic growth/degrowth; wellbeing economy; moderate trade; Gross National Happiness	Local, circular economy in autarcic communities; weak globalization; non-monetary	After the end of the cold war in 1989, the world entered a new phase of capitalism, with less regulated financial flows, transference of industrial production to more profitable locations, pressure for privatization, weakening of welfare states, and workers rights. While some of the world’s poorest have benefited from global economic growth (which doubled in the last 30 years), much of it has bee…
Infrastrucure	Intensive use of green infrastructure in cities with all other infrastructure removed (including roads)	Green infrastructure and novel ecosystems to replace degraded ones, meshed throughout landscape, roads remain	A mixture of conventional, low-impact and green infrastructure to maximise utility and novel ecosystems (e.g. artificial wetlands)	Ecological infrastructure based on a combination of traditional practices and novel technologies	Low tech infrastructure based on traditional ecological knowledge	Dynamic ecological infrastructure, no dams or largescale permanent infrastructure, much fewer roads	More and better planned infrastructure is found in higher income countries while fast, ill-planned expansion of infrastructure is found in rapidly growing urban and peri-urban settlements, especially in Africa and South and East Asia.
Energy	Production of energy is highly optimized at large scale	Energy provided by large dams has now been replaced by systems adapted to rivers’ natural hydrology. Cities self-sufficient in energy generation from renewables, primarily solar, with ‘smart’ micro-grids enabling shifting of energy supply in response to demands across the urban landscapes All local-scale water and energy adaptations are within a circular economy framework, of local control, local…	Shifting to green energy/renewable sources of energy supply, improving energy efficiency in buildings, and/or supporting regional/local energy generation through connecting local power generation and networks to national/continental smart grids to ensure energy security	Medium scale energy plants, highly connected energy network	Production of energy at small scale, each house/builduing produces its own energy (all the builduings should have their own wind turbine and/or solar panels, etc. ) different sources of energy	To consume the minimum amount of energy, builduings are well integrated to their environnement (e.g troglodyte, hobbit houses). Energy produced from natural/renewable materials. More effort put on saving than producing energy. Each community sould be auto-sufficient in terms of energy (low connection to the network)	Total energy use has doubled in the last 40 years, while substantial transitions to modern gridded clean fuels occurred between 1990 and 2010, allowing ~ 1.7 billion people access to electricity and about ~ 1.6 billion people access to non-solid fuels for household cooking. The greatest increases have occurred in middle-income countries, while low-income countries exhibited lower increases with v…
Transport	Outside of cities: by air (clean blimp tech) and clean underground hyperloops that don't in any way disrupt nature (minimised). in cities: clean energy tech	Public transport efficient and connected for short to medium trips. no personal transport. limited global transport is mainly by air (clean blimp tech) and hyperloops, but there are also fishing boats (all clean energy)	People use increasingly environmentally-friendly public transport for connectivity across the planet through roads. Car dependence falls, electrification of transport, and/or low-carbon public transport to build connectivity and facilitate intermodal mobility between remote regions or urban-rural areas	Low impact, but more homogensied transport system that connects locally and regionally, used for an effective, but environmentally sustainable trading system	Transport and travel is multi-modal focused on low impact rather than speed - but still enables trade of local food produce and cultural brands. (from canoes and camels to planes and ponies)	Adaptive, dynamic transport that uses tides, wind power and new technology that really is able to capture these natural forces, building on traditional knowledge (e.g. pacific island boats)- mainly travel by air and sea	Transport of goods and people has risen dramatically over the last few decades, with the number of air flights doubling globally (1980-2010) and tripling for high-income countries {2.1.11}. Seaborne carriage has doubled for oil, quadrupled for general cargo, and quintupled for grain and minerals over this period, while the voyage lengths also have increased. New transport infrastructure tends to …
Water	Natural water cycle runs with little human intervention from local to global level. Rivers run freely. Cities and food production systems are hyper efficient in water use and recycling. Anthropogenic proccesses are optimized to minimize pollution and resource extraction.	To provide key services to humans, there is a deep understanding that water systems need to exhibit some natural dynamics. Dams are operated to maintain the natural flow regime. In areas allocated for nature human modification is minimized.	Aquatic ecosystems provide numerous services underpinning human wellfare, including production, regulating and cultural services. Water budgets are accounted for and sustainably managed by the drop to maximize services.	Water systems are managed and modified to satisfy the needs of humans, especially cultural needs.	The design of freshwater system infrastructures stems from the rooted socio-cultural value towards this “living system”. This means that the rest of infrastructures have adapted to fit freshwater systems in a holistic manner.	Free flowing rivers. Water identified as key to life. Legal status.	An estimated 30% of natural freshwater ecosystems have disappeared since 1970. Major threats to freshwater biodiversity include climate change, habitat modification and pollution from land-use, habitat fragmentation and flow regime homogenization by dams, non-native species, increased eutrophication resulting from nutrient and organic discharges, water abstraction, and over-exploitation and their…
Food system
Fisheries	Very limited capture fisheries in marine and freshwater systems as most area are set aside as protected areas. Any fisheries are heavily monitored and regulated.	All aquatic areas are zoned to allow for multiple usages, with substantial areas are protected while fishing in the remaining areas is heavily monitored and controlled to maximise for production. Very limited by-catch, all destructive fishing methods are prohibited. Globally integrated supply chain with efficient use of biomass/nutrients.	Fishing at near long-term ecosystem-level maximum production e.g.,through 'balanced' harvest. Fishing occurs in most aquatic and marine systems, and most species are exploited and used, with comprehensive montioring and control and minimum by-catch. Fully-integrated global supply chain, with efficient use of all extracted biomass/nutrients.	Dominated by small-scale fishing producing food that are for both traditional use and for economic benefits. Community-operated coorperatives that run the supply chains (both local and international). Fisheries are effectively monitored and controlled by these cooperatives. Priority of benefits is to support local culture and communities.	Dominated by small-scale fishing (e.g.,owner-operator) that produce traditional food that are mainly for local consumption. Maintainance of Indigenious/traditional fishing is priority - community-based management effectively implemented.	Community-based, Ecosystem-based fisheries management. Fishing is limited to traditional fishing grounds within EEZs. Dominated by small-scale fisheries, with limited production of high-value food products that are primarily to support local communities and livelihoods.	Nearly 75% of the major marine fish stocks are currently depleted, or overexploited. Although sustainable siheries principles are gradually being adopted, Illegal, unreported or unregulated fishing still represented up to one-third of the world’s reported catchSmaller fisheries account for over 90% of the commercial fishers (over 100 million people), as well as nearly half (46%) of the total glob…
Agriculture	Food produced in labs	Sustainable maximisation for optimised yields with least inputs, includes high tech	Ecological extensificaton, includes high tech	Mosaic landscapes managed with indigenous knowledge, small monocultures, not optimised for maximisation	Cultural production landscape, diverse and extensive	Agro-ecological, including agro-forestry, permaculture landscapes, traditional tech	In the last decades, there was substantial expansion of agricultural areas in South America and SE Asia at the expense of natural vegetation, agricultural land abandonment in Europe, and more intensive use of existing agricultural land. Currently, agriculture accounts for 38% of Earth’s terrestrial surface (Foley et al., 2011). Grazing occurs on ~ 50% of agricultural lands and ~70% of drylands. A…
Aquaculture	Dominated by seaweed and shellfish aquaculture in scale that are well-within ecological capacity and in limited areas. Strong focus of ensuring co-benefits of aquaculture to enhance biodiversity. Most aquaculture production is from laboratory based aquaculture with low ecological footprint e.g., planktons.	Aquaculture in limited areas, strong environmental control and monitoring. High productivity low trophic level production.	Extensive development of aquaculture in freshwater and marine systems. Development of multi-trophic aquaculture techniques with efficient use of nutrients. Intensive human inputs to enhance production, no need for fish meals and fish oils.	Adoption of new aquaculture techniques to allow for increased production of traditional species, to generate economic benefits to support local communities and livelihood.	Dominated by traditioanl aquaculture e.g., clam gardening, mixed agriculture-fish pond for local food production.	Traditional multi-trophic eco-aquaculture systems as well as aquaculture tightly integrated with agricultural systems	In the last 30 years, the growing demand for fish has been met from the aquaculture (6-9% growth since 1992), which offset a decline in marine fisheries (11% decline in biomass of fish stocks in the wild between 1977 and 2009 (Worm et al. 2009). While aquaculture avoids some of the ecological concerns of fisheries, concerns involve the conversion of coastal wetlands, particularly mangroves, for a…
Diet	Lots of pills, technology has optimised meals for nutrition and improved tastes, but not cultural diversity. Limited fresh food from urban gardens. All meat comes from labs.	A combination of high-tech diets coupled with a range of fresh produce that comes from urban horticulture and limited farming, fishing and aquaculture. Very little meat is consumed from animal sources- this is expensive, but alternative proteins are very popular and easily accessible.	Diversity of food accessible globally, innovative food entrepreneurship based on eating from connected urban-rural landscapes	Mainly local consumption based on diverse, traditional foods. Diets are closely tied to culture and landscape, but there is also an innovative use of technology to allow for different foods to be traded and appreciated elsewhere.	Mainly local consumption based on diverse, traditional foods. slow food, not fast food. The cultural significance of eating is a core value.	Food is closely linked to what nature can provide, people supplement their diets with wild foraged foods and fresh foods from fishing and livestock. Diets are diverse and seasonal, based on what can be grown locally and ecologically without monocultures.
Land management	Extreme land-sparing. Optimal use of space within cities, maximizing production, services and activities per area. Fiction type land-use.	Protected areas are managed to prevent distrubance by human activites, though some activity is permitted, such as regulated ecotoursim. Areas designated for human use are heavily managed for tech and data-driven sustainable optimization.	Extensive and sustainable use of land for productivity and extraction. Homogeneous landscapes are common. Conservation is highly systematic, permiting the persistence of keystone species and ecological processess. Conservation within productive lands is very common (e.g. use of corridors)	Mix of land-sharing and land-sparing. Traditional practices for productivity and culture are implemented in rural areas, and between middle-size cities. Some intensive production areas happens across the landscape, but not exesive.	Heterogenous use of the land within a functional and conservation landscape. Well attained land-sharing, so cultural significant biodiversity can persist. Low yield and low scale for local communities.	Adaptive and dynamic practices permit to implement various types of land management, accounting for the season and geography. Very context dependent and flexible. Dynamic protected areas to protect migratory species.	Across the globe today, there are more than 100,000 protected areas occupying over 12% of land surface. Terrestrial habitat types with the greatest percentage of area in protected areas are tropical moist forest (23%), sub-boreal shrubland (19%), polar & high-altitude desert (18%) and wooded savannah (17%). Globally, 28% of the land area is managed or tenured by the indigenous peoples with 40% of…
Well-being	Wellbeing is primarily generated through virtual reality and supported by AI. Diets are perfectionized and medial care is all around.	Sparing and sustainably using ecosystems comes with a challenge and can be hard work. Social innovation avoids conflict, especially since sence of place is lost. A large role for virtual reality and AI to make life easier and fun.	Nature exists for people's health and well-being. People use it in many ways to satifsfy their needs, including sporting, eating foods from around the world etc. In the city people benefit from the technology that is all around, while on the countryside people make a good living though farming etc. Healthcare benefits from good connectivity.	Compared to vision 2, the use of local and traditioncal knowledge and cultural and experiences enriches peoples lifes, strongly contributing to health and human wellbeing.	Strong families and communities, local and traditional knowledge, sence of place and mental and spirutal connections with natura all contribute to health and wellbeing.	Dynamic and biodiverse nature enables establishing connections with nature, inspiration, and being in awe, and full of wonder, strongly contributing to peoples happiness and wellbeing, further supported by strong family and community connections. Living with the dynamics can be harsh, which is solved through technology.
Megafauna: PAs, type prioritised, diversity, invasives, extinction rate	70% exclusive PA, wilderness maximised, diversity high, no invasives, baseline extinction rate	Wilderness conserved through 50% PAs; active stocking and reintroduction of threatened species (de-extinction) and functional key species; high diversity, low invasives, reversed extinction rate	10% PAs for tourism, other species priotised for ecological functions, low diversity, Invasives high, medium extinction rate	Charismatic megafauna for tourism in 20% PAs; Culturally significant and useful species conserved in co-managed landscapes; medium diversity, medium invasives, medium extinction rate	No exclusive PAs/targeted conservation, culturally significant and useful species are conserved at the expense of others in co-managed landscapes, medium-high diversity, low invasives, medium extinction rate,	No exclusive PAs, but high indirect conservation of species as low human pressures on landscapes; medium diversity, low invasives, low extinction rate	Since the 1970s, the range size of megafauna has been reduced to 28% of the species’ inferred original ranges.These changes are profoundly affecting many ecosystem functions at sea and on land
Oceans	All no-take MPA	50% of no-take areas; 50% sustainable extraction (minimizing impacts). Sustainable tourism (whale watching, etc). Clean maritime transport. Rebuilding fishery stocks.	Extraction (food, mineral, energy) allowed, but subject to strict EIAs with high data input.	Sustainable Intensification of oceanic resource use for maritime cultures and trade by coastal communities; Community-based coastal tourism	Maritime traditional cultures stewardship-oriented reserves	50% of no-take parks, 50% coastal and marine livelihoods protected from other uses	75% of major marine fish stocks depleted or exploited to date.
Biodiversity use	The management of microbiological processes is effectively implemented for the delivery of ecosystem services within cities (food production in labs, waste and air treatment)	Production of goods is limited to a narrow number of species which provide the essential services for humans. Harvested is permited but through highly regulated PA where wilderness is also conserved. Technology advancement drivers on biomimicry, and the complexity of life is used to inspire virtual reality.	The use of farming and diverse crop species is highly efficient and integrated with technology. GMO is socially accepted, ethical and widely used permiting the production of food with low resources.	Traditional knowledge for the use of biodiversity is implemented in rural areas and within green cities (e.g. medicinal use). Communities use their local and traditional knowledge, and technology, to expand the use of biodiversity also to enhance their culture.	Food, meat, fibers and materials are produced and harvested through traditional and sustainable methods, which are deeply embedded in local identities and cultures. Wild relatives are protected and its cultural value is widely acknowledged in societies.	Harvesting is more common than in 7. Traditional production systems have evolved and are adapted to ecological dynamics, benefitting from resilience.
Trade and Economy	High-tech economy based on services, digital economy, exchange of goods between cities possible with novel technolgies, economy of knowledge	Moderate international trade, economy driven by bio- and nano- technologies, green economy	High globalization, well connected cities, trade of goods and services, free market, Gross ecosystem product incl natural capital	Blue inclusive/collaborative/social economy moderately connected, trade of goods through the commons and peer to peer network, social economy based on diversity of organisations (e.g cooperatives, associations, social enterprises)	No net economic growth, wellbeing economy based on local cultural specificities, (e.g eco-tourism), new metrics e.g. Gross National Happiness (e.g Bhutan)	Autarcic communities, using local resources, weak globalization, non-monetary economy, circular economy	After the end of the cold war in 1989, the world entered a new phase of capitalism, with less regulated financial flows, transference of industrial production to more profitable locations, pressure for privatization, weakening of welfare states, and workers rights. While some of the world’s poorest have benefited from global economic growth (which doubled in the last 30 years), much of it has bee…
Education and awareness	Environmental education is integrated in all components of education.	Strong focus on science and engineering, with strong coupling of environmental education	Environmental education at all levels (with teaching about local food diversity, school gardens, and with biodiversity and ecosystem services in university textbooks). Well-designed education/training and (consumer) awareness programs (environmental, ecological and nutrition consciousness). Knowledge intensive use of traditional knowledge, farmer field schools and capacity development.	Essential to facilitate and maintain the change is free education, including new curricula, awareness raising and a thorough understanding of nature's contributions to people, from global to local scale and in all languages. Education as well as decision making is based on strong scientific evidence, but also with evidence from other knowledge systems, which is for example synthesized by particip…	Every child appreciates the cultural and spiritual values of nature and every human has a relation to place, feels part of nature and a community, has a deep awareness of interrelations between their own place and actions with places far away in space and time and learns to act accordingly through a lifelong intergenerational educational process. Pedagogical approaches that combine heart, mind an…	Strong environmental education that are developed based on different cultural/traditional background and context.
Policy and regulations	Policies enforce ecological laws and aim at facilitating their translation into the lives of people in megacities (or arcologies). Many of the regulations are meant to facilitate everyday life in these big, dense, compact, three dimensional social structures that try to fuse architecture with ecology. But the policies and regulations also establish political and diplomatic relations as well as no…	Policies enforce the dual - protectionist and productivist - nature of the economic and legal structures, in order to make them more integrated. are connected throughout the territory. Land use and tenure regulations allow for productive use, with strong protectionist limits to potential negative impacts on biodiversity and climate. Policies emphasize the primacy of global security over privacy r…	Environmental policies are focused on reducing the impacts of humans and more productive infrastructures and processes on nature (from questions related to top predators to issues of chemicals, nutrients and pollutants). This is reinforced by universal treaties limiting what can be done with various natural products and species. This is expressed in most countries by policies and regulations tryi…	An important part of policy is to secure people's free and secured access to a 10G worldwide web through advanced types of open source or creative commons licences. Policies incentivize knowledge-policy integrations that facilitate land-sparing, resource-saving innovations that allow for more ecological productive processes. Formal regulations are limited by the primacy of citizen networks and in…	Policies and regulations aim at reinforcing the cultural fusion of ecological dynamics with community histories and priorities. Much of this effort is directed toward the educational system and social institutions, as well as the sustainability of the food system, including product extraction from the wild to satisfy human needs related to health, nutrition, cosmetics, or nutraceuticals.	Policies enforce ecological laws, as well as decentralized ecological action in conditions where people are dispersed throughout the landscape. The policies and regulations tend to strengthen citizen networks and commoning, while imposing a high order of ecological conformity. There is an interpenetration of policies and regulations that protect nature, on one side, and and secure community right…
